# Supplementary material for: Glucomannan engineering highlights roles of galactosyl modification in fine-tuning cellulose-glucomannan interaction in Arabidopsis cell walls
Source: Nat Commun. 2025 Jan 31;16:1235. doi: 10.1038/s41467-025-56626-y (PMC11785759; doi:10.1038/s41467-025-56626-y)
Supplement: Supplementary file 4 — Supplementary Data 1 [file 41467_2025_56626_MOESM4_ESM.xlsx]

## Sheet: SupData 1. Chemical list
Supplementary Data 1. Chemical list.
Items	Cat no.	Manufacture	Note
2-Methylpyridine borane complex (2-picoline borane complex)	654213	Merck
40% Acrylamide/Bis-acrylamide solution, 29:1	A7802	Merck	For polyacrylamide gel for PACE
8-aminonaphthalene-1,3,6-trifulfonic acid (ANTS)	A350	Thermo Fisher Scientific
Acetic acid	33209	Merck
Amersham ECL Prime Western Blotting Detection Reagent	RPN2232	Cytiva
Ammonium acetate	A/3440/53	Fisher
Ammonium oxalate monohydrate	09898	Merck
Ammonium persulfate	A3678	Merck	For polyacrylamide gel for PACE
Anti-Myc tag antibody	ab9106	Abcam	lot# 1007474-2
Aspergillus nidulans GH5 β-mannanase	-	Novozyme	Provided by Novozyme
Aspergillus niger GH3 β-glucosidase	-	Novozyme	Provided by Novozyme
Avicel PH-101	11363	Sigma
BbsI-HF®	R3539	NEB	Used for Golden Gate cloning
Boric acid	31146	Honeywell	For Tris-brate buffer
Bradford reagent	B6916	Merck
BsaI-HF®v2	R3733	NEB	Used for Golden Gate cloning
Cellohexaose	O-CHE	Megazyme
Cellvibrio japonicus Man26A β-mannanase	E-BMACJ	Megazyme
Cellvibrio mixtus GH27 α-galactosidase	-	Prozomix
Cellvibrio mixtus GH5 β-mannosidase	-	-	Kind gift from Harry Gilbert, University of Newcastle
Chloroform	32211	Merck
cOmplete™ EDTA-free Protease Inhibitor Cocktail	11873580001	Roche
D-Galactose	G6404	Merck	Used for HPLC standard
D-Glucose	G8270	Merck	Used for HPLC standard
D-Mannose	63579	Fluka	Used for HPLC standard
DMSO	472301	Merck
Dowex 50WX8 beads (H+ form)	217492	Merck
DTT	D11000	Melford
D-Xylose	95729	Merck	Used for HPLC standard
Ethanol	32221	Merck
Goat Anti-Rabbit IgG (H + L)-HRP Conjugate	1706515	Bio-Rad	Batch 64371828
HEPES	H3375	Merck
Ivory nut homomannan	P-MANIV	Megazyme
L-Arabinose	A3256	Merck	Used for HPLC standard
L-Fucose	F-2252	Merck	Used for HPLC standard
L-Rhamunose	W3730	Merck	Used for HPLC standard
Magnesium chloride hexahydrate	M2670	Merck
Manganese chloride tetrahydrate	M8054	Merck
Mannobiose	O-MBI	Megazyme
Mannohexaose	O-MHE	Megazyme
Mannopentaose	O-MPE	Megazyme
Mannotetraose	O-MTE	Megazyme
Mannotriose	O-MTR	Megazyme
Methanol	32213	Merck
Miracloth	475855-1R	Merck
myo-inositol	I5125	Merck	Used for HPLC standard
N,N,N',N'-Tetramethylenediamine (Temed)	T22500	Merck	For polyacrylamide gel for PACE
NruI-HF®	R3192	NEB	Used for DNA cloning of pEAQ constract
PD minitrap G-10 column	28918010	Cytiva
PD-10 desalting column	GE17-0851-01	Cytiva
Phenylmethanesulfonyl ﬂuoride	MB2001	Melford
Polyvinylpolypyrrolidone	77627	Merck
Potassium hydroxide	P/5640/53	Fisher
Q5 DNA polymerase	M0491	NEB
Ruthenium red	00541	Merck
Sucrose	S/8600/60	Fisher
Sulphuric acid	339741	Merck
T4 DNA ligase	M0202	NEB
Trifluoroacetic acid	A12198.22	Thermo Fisher Scientific
Triton X-100	28817.295	VWR
TRIZMA Base Molecular Biology Grade	T6066	Merck	For Tris-brate buffer
UDP-Gal	670111	Merck
Urea	U-1250	Merck
