# Supplementary material for: Glucomannan engineering highlights roles of galactosyl modification in fine-tuning cellulose-glucomannan interaction in Arabidopsis cell walls
Source: Nat Commun. 2025 Jan 31;16:1235. doi: 10.1038/s41467-025-56626-y (PMC11785759; doi:10.1038/s41467-025-56626-y)
Supplement: Supplementary file 6 — Supplementary Data 3 [file 41467_2025_56626_MOESM6_ESM.xlsx]

## Sheet: SupData 3. Primers
Supplementary Data 3. Primers that used in this work.
Name	Sequence (5'->3')	Note	Manufacture
PtGMGT_blunt_F	ATGGTAAATGATTCAAAGTTAGAAA	PtMAGT for pEAQ	Merck
AtMAGT1_blunt_F	ATGGTTTCGCCTGAGAC	AtMAG1T for pEAQ	Merck
AtMAGT2_blunt_F	ATGGGAAAACCCGGCGG	AtAMGT2 for pEAQ	Merck
CtMAGT_blunt_F	CCAAGGGTATTGGATTGGTG	CtMAGTfor pEAQ	Merck
Myc_R	TCACAGATCTTCCTCAGAGA	Myc-tagged MAGTs for pEAQ	Merck
pMAGT1_GG_F	CACTCTGTGGTCTCAGGAGAACCTTTAACCAAAGGTTAA	promMAGT1	Merck
pMAGT1_GG_R	CACTTCGTGGTCTCACATTTAACAGAATCTTAGAGATGA	promMAGT1	Merck
PtMAGT_screen_F	TCAGCCATTGCTGTCTCTTG	Screening of pEAQ construct	Merck
PtMAGT_screen_R	GCGAGAGCGTTATTTGAAGG	Screening of pEAQ construct	Merck
AtMAGT1_screen_F	TCGTGACGCATTTTACGGGA	Screening of pEAQ construct	Merck
AtMAGT1_screen_R	TCTCAGCTCCGGGGATAAAC	Screening of pEAQ construct	Merck
AtMAGT2_screen_F	CCAAGGGTATTGGATTGGTG	Screening of pEAQ construct	Merck
AtAMGT2_screen_R	ACCATTGGTTTCGTTTCTCG	Screening of pEAQ construct	Merck
CtMAGT_screen_F	AGAAATACGGTGCGATGAGG	Screening of pEAQ construct	Merck
CtMAGT_screen_R	GCAACCACTCCTTACGCTTC	Screening of pEAQ construct	Merck
pEAQ_screen_R	ACATAGAAATGCACACCGAATAACA	Screening of pEAQ construct	Merck
pEAQ_screen_F	TTCTTGTCGGTGTGGTCTTG	Screening of pEAQ construct	Merck
Backbone_F	AAACCTTTTCACGCCCTTTT	Sequencing for GG constructs	Merck
Backbone_R	ATCGAGTGGTGATTTTGTGC	Sequencing for GG constructs	Merck
