# Supplementary material for: Glucomannan engineering highlights roles of galactosyl modification in fine-tuning cellulose-glucomannan interaction in Arabidopsis cell walls
Source: Nat Commun. 2025 Jan 31;16:1235. doi: 10.1038/s41467-025-56626-y (PMC11785759; doi:10.1038/s41467-025-56626-y)
Supplement: Supplementary file 7 — Supplementary Data 4 [file 41467_2025_56626_MOESM7_ESM.xlsx]

## Sheet: Sup Data 4. Synthetic genes
Supplementary Data 4. Synthetic genes and Golden Gate parts used in this work.
Synthetic genes	Sequence (5' -> 3')	Manufacture
PtMAGT_GG	CACTCTGTGGTCTCAAATGGTAAATGATTCAAAGTTAGAAACTATCTCTGGCAATATGGTGCAGAAGAGGAAATCCTTTGATGGATTGCCGTTTTGGACCGTTTCCATTGCAGGTGGTCTGCTACTCTGCTGGAGTTTATGGAGAATTTGCTTTTCTGGAATCGACTATAGAGCCCTCGCAATTGAAGTCCGAGGATTTTCTTCACAATGGAATTCGAAGATCCACAGGTATGATCCCAATGTGACTTCTGTTATTCAACAAAATCAAAATGTGAGTTCTGCTATTGAGCAGAATCAAACTAAAGAAAATGAAATGAATGGCAGAGAAGAGGAACCCTTGTATCGGTCAATGGATGAGTGGGAGGAAAGTTCTGATAATTTTTATGCTGATTCTGACTT…	GENEWIZ
AtMAGT1_GG	CACTCTGTGGTCTCAAATGGTTTCGCCTGAGACATCATCATCACATTACCAATCATCTCCAATGGCAAAATACGCCGGAACAAGAACCAGACCGGTTGTATGTATCTCCGACGTCGTTCTCTTCCTTGGCGGAGCTTTCATGTCACTAATCCTCGTCTGGTCTTTCTTCTCCTTCTCTTCAATCTCCCCAAATCTCACCGTGAAAAACGAAGAATCCTCCAACAAATGTTCTTCAGGAATCGATATGAGCCAAGATCCAACCGACCCGGTTTACTACGACGACCCGGATCTAACCTACACAATCGAAAAACCGGTTAAAAACTGGGACGAGAAACGAAGGCGTTGGTTAAATCTACACCCTTCGTTTATCCCCGGAGCTGAGAATCGTACGGTTATGGT…	GENEWIZ
AtMAGT2_GG	CACTCTGTGGTCTCAAATGGGAAAACCCGGCGGCGCAAAGACCAGAACCGCCGTATGTTTATCAGACGGTGTTTTCTTTCTCGCCGGAGCTTTCATGTCTCTCACTCTCGTCTGGTCTTACTTCTCAATCTTTTCACCTTCTTTCACCAGTTTACGTCACGACGGCAAACCGGTTCAATGCTCCGGTTTAGACATGCAATTCGACCCATCCGAGCCCGGTTTTTACGACGACCCGGATCTAAGCTACTCGATCGAGAAACCAATCACAAAATGGGACGAGAAACGAAACCAATGGTTTGAATCACACCCATCTTTCAAACCCGGTTCAGAAAACCGGATCGTAATGGTAACCGGTTCACAATCCTCGCCGTGTAAAAACCCAATCGGAGATCATTTATT…	GENEWIZ
CtMAGT_GG	CACTCTGTGGTCTCAAATGGCCAAATTTGGTTCCAGAAACAAATCCCCTAAATGGATCTCCAACGGTTGCTGCTTCCTCCTAGGAGCATTCACTGCTCTTCTTCTGCTCTGGGGTTTATGCTCCTTCATCATCCCCATCCCAAACACCGACCCCAAGCTCAACTCCGTCGCCACCAGTTTGAGATCCCTTAACTTTCCCAAAAACCCCGCTGCCACCTTGCCTCCCAACTTGCAGCACGACCCTCCTGACACCACCTTCTACGACGACCCCGAAACCAGTTATACCATGGACAAACCAATGAAAAACTGGGACGAGAAGCGTAAGGAGTGGTTGCTGCATCATCCTTCGTTTGGCGCCGCAGCACGCGATAAGATTCTCCTGGTGACAGGTTCTCAGCC…	GENEWIZ
promIRX3_GG	CACTCTGTGGTCTCAGGAGTCGAGAGCCCGAGTCTACCTATTGGTAGTTCTGCGAAACGTCTGAAGGACGTTAACAATCCGGTTCCAGCTATGATGATTAGTAATAACGTTTCAGAGAGTGCAAATAATGTTAGCGGTTGGCAAAACACTGCGTTTCAGCATCAGGGAATGGATTTGAGCTTATTGCAGCAACAGCAGGAGAGGTACGTTGGTTATTACAATGGAGGAAACTTGTCTACCGAGAGTACTAGGGTTTGTTTCAAACAAGAGGAGGAACAACAACACTTCTTGAGAAACTCGCCGAGTCACATGACTAATGTTGATCATCATAGCTCTACCTCTGATGATTCTGTTACCGTTTGTGGAAATGTTGTTAGTTATGGTGGTTATCAAGGATTC…	GENEWIZ
promOleosine_GG	CACTCTGTGGTCTCAAATGATGGCGGATACAGCTAGAGGAACCCATCACGATATCATCGGCAGAGATCAGTACCCGATGATGGGCCGTGACCGCGACCAGTACCAGATGTCCGGACGAGGATCTGACTACTCCAAGTCTAGGCAGATTGCTAAAGCTGCAACTGCTGTCACAGCTGGTGGTTCCCTCCTTGTTCTCTCCAGCCTTACCCTTGTTGGAACTGTCATAGCTTTGACTGTTGCAACACCTCTGCTCGTTATCTTCAGCCCAATCCTTGTCCCGGCTCTCATCACAGTTGCACTCCTCATCACCGGTTTTCTTTCCTCTGGAGGGTTTGGCATTGCCGCTATAACCGTTTTCTCTTGGATTTACAAGTACGCAACGGGAGAGCACCCACAGGG…	GENEWIZ
Oleosin1_GG	CACTCTGTGGTCTCAGGAGATTTTCTTCATTGTTCTAGAATGTCGCGGAACAAATTTTAAAACTAAATCCTAAATTTTTCTAATTTTGTTGCCAATAGTGGATATGTGGGCCGTATAGAAGGAATCTATTGAAGGCCCAAACCCATACTGACGAGCCCAAAGGTTCGTTTTGCGTTTTATGTTTCGGTTCGATGCCAACGCCACATTCTGAGCTAGGCAAAAAACAAACGTGTCTTTGAATAGACTCCTCTCGTTAACACATGCAGCGGCTGCATGGTGACGCCATTAACACGTGGCCTACAATTGCATGATGTCTCCATTGACACGTGACTTCTCCTCTCCTTTCTTAATATATCTAACAAACACTCCTACCTCTTCCAAAATATATACACATCTTTT…	GENEWIZ
Cloned genes	Sequence (5' -> 3')
PtMAGT-3xMyc	ATGGTAAATGATTCAAAGTTAGAAACTATCTCTGGCAATATGGTGCAGAAGAGGAAATCCTTTGATGGATTGCCGTTTTGGACCGTTTCCATTGCAGGTGGTCTGCTACTCTGCTGGAGTTTATGGAGAATTTGCTTTTCTGGAATCGACTATAGAGCCCTCGCAATTGAAGTCCGAGGATTTTCTTCACAATGGAATTCGAAGATCCACAGGTATGATCCCAATGTGACTTCTGTTATTCAACAAAATCAAAATGTGAGTTCTGCTATTGAGCAGAATCAAACTAAAGAAAATGAAATGAATGGCAGAGAAGAGGAACCCTTGTATCGGTCAATGGATGAGTGGGAGGAAAGTTCTGATAATTTTTATGCTGATTCTGACTTTAGTTACACTGTGGGG…
AtAMGT1-3xMyc	ATGGTTTCGCCTGAGACATCATCATCACATTACCAATCATCTCCAATGGCAAAATACGCCGGAACAAGAACCAGACCGGTTGTATGTATCTCCGACGTCGTTCTCTTCCTTGGCGGAGCTTTCATGTCACTAATCCTCGTCTGGTCTTTCTTCTCCTTCTCTTCAATCTCCCCAAATCTCACCGTGAAAAACGAAGAATCCTCCAACAAATGTTCTTCAGGAATCGATATGAGCCAAGATCCAACCGACCCGGTTTACTACGACGACCCGGATCTAACCTACACAATCGAAAAACCGGTTAAAAACTGGGACGAGAAACGAAGGCGTTGGTTAAATCTACACCCTTCGTTTATCCCCGGAGCTGAGAATCGTACGGTTATGGTAACAGGATCACAATCT…
AtAMGT2-3xMyc	ATGGGAAAACCCGGCGGCGCAAAGACCAGAACCGCCGTATGTTTATCAGACGGTGTTTTCTTTCTCGCCGGAGCTTTCATGTCTCTCACTCTCGTCTGGTCTTACTTCTCAATCTTTTCACCTTCTTTCACCAGTTTACGTCACGACGGCAAACCGGTTCAATGCTCCGGTTTAGACATGCAATTCGACCCATCCGAGCCCGGTTTTTACGACGACCCGGATCTAAGCTACTCGATCGAGAAACCAATCACAAAATGGGACGAGAAACGAAACCAATGGTTTGAATCACACCCATCTTTCAAACCCGGTTCAGAAAACCGGATCGTAATGGTAACCGGTTCACAATCCTCGCCGTGTAAAAACCCAATCGGAGATCATTTATTACTCCGATGCTTCAAA…
CtMAGT-3xMyc	ATGGCCAAATTTGGTTCCAGAAACAAATCCCCTAAATGGATCTCCAACGGTTGCTGCTTCCTCCTAGGAGCATTCACTGCTCTTCTTCTGCTCTGGGGTTTATGCTCCTTCATCATCCCCATCCCAAACACCGACCCCAAGCTCAACTCCGTCGCCACCAGTTTGAGATCCCTTAACTTTCCCAAAAACCCCGCTGCCACCTTGCCTCCCAACTTGCAGCACGACCCTCCTGACACCACCTTCTACGACGACCCCGAAACCAGTTATACCATGGACAAACCAATGAAAAACTGGGACGAGAAGCGTAAGGAGTGGTTGCTGCATCATCCTTCGTTTGGCGCCGCAGCACGCGATAAGATTCTCCTGGTGACAGGTTCTCAGCCGAAACGGTGCCATAAC…
gene	Sequence (5' -> 3')	Plasmid Name	Addgene#
Nos terminator	GTGGCTCTTCAGTGGACGAAAGGGCCTCGTGATACGCCTATTTTTATAGGTTAATGTCATGATAATAATGGTTTCTTAGACGTCAGGTGGCACTTTTCGGGGAAATGTGCGCGGAACCCCTATTTGTTTATTTTTCTAAATACATTCAAATATGTATCCGCTCATGAGACAATAACCCTGATAAATGCTTCAATAATATTGAAAAAGGAAGAGTATGCGCTCACGCAACTGGTCCAGAACCTTGACCGAACGCAGCGGTGGTAACGGCGCAGTGGCGGTTTTCATGGCTTGTTATGACTGTTTTTTTGGGGTACAGTCTATGCCTCGGGCATCCAAGCAGCAAGCGCGTTACGCCGTGGGTCGATGTTTGATGTTATGGAGCAGCAACGATGTTACGCA…	pICH41421	#50339
Act2 terminator	TTGAGATCCTTTTTTTCTGCGCGTAATCTGCTGCTTGCAAACAAAAAAACCACCGCTACCAGCGGTGGTTTGTTTGCCGGATCAAGAGCTACCAACTCTTTTTCCGAAGGTAACTGGCTTCAGCAGAGCGCAGATACCAAATACTGTTCTTCTAGTGTAGCCGTAGTTAGGCCACCACTTCAAGAACTCTGTAGCACCGCCTACATACCTCGCTCTGCTAATCCTGTTACCAGTGGCTGCTGCCAGTGGCGATAAGTCGTGTCTTACCGGGTTGGACTCAAGACGATAGTTACCGGATAAGGCGCAGCGGTCGGGCTGAACGGGGGGTTCGTGCACACAGCCCAGCTTGGAGCGAACGACCTACACCGAACTGAGATACCTACAGCGTGAGCTATGAGA…	pICH44300	#50340
3xMyc C-terminal tag	AAACTAAATTGTAAGCGTTAATATTTTGTTAAAATTCGCGTTAAATTTTTGTTAAATCAGCTCATTTTTTAACCAATAGGCCGAAATCGGCAAAATCCCTTATAAATCAAAAGAATAGACCGAGATAGGGTTGAGTGGCCGCTACAGGGCGCTCCCATTCGCCATTCAGGCTGCGCAACTGTTGGGAAGGGCGTTTCGGTGCGGGCCTCTTCGCTATTACGCCAGCTGGCGAAAGGGGGATGTGCTGCAAGGCGATTAAGTTGGGTAACGCCAGGGTTTTCCCAGTCACGACGTTGTAAAACGACGGCCAGTGAGCGCGACGTAATACGACTCACTATAGGGCGAATTGAGTGAAGGCCGTCAAGGCCTAGGCGCGCCACACTCTGTGGTCTCATTCGA…	pICSL50010	#50310
GFP c-terminal tag	AACATGTGAGCAAAAGGCCAGCAAAAGGCCAGGAACCGTAAAAAGGCCGCGTTGCTGGCGTTTTTCCATAGGCTCCGCCCCCCTGACGAGCATCACAAAAATCGACGCTCAAGTCAGAGGTGGCGAAACCCGACAGGACTATAAAGATACCAGGCGTTTCCCCCTGGAAGCTCCCTCGTGCGCTCTCCTGTTCCGACCCTGCCGCTTACCGGATACCTGTCCGCCTTTCTCCCTTCGGGAAGCGTGGCGCTTTCTCAATGCTCACGCTGTAGGTATCTCAGTTCGGTGTAGGTCGTTCGCTCCAAGCTGGGCTGTGTGCACGAACCCCCCGTTCAGCCCGACCGCTGCGCCTTATCCGGTAACTATCGTCTTGAGTCCAACCCGGTAAGACACGACTTA…	pICSL50008	#50314
pL1V-R1-47802	GTGGGGCCCACTGCATCCACCCCAGTACATTAAAAACGTCCGCAATGTGTTATTAAGTTGTCTAAGCGTCAATTTGTTTACACCACAATATATCCTGCCACCAGCCAGCCAACAGCTCCCCGACCGGCAGCTCGGCACAAAATCACCACTCGATACAGGCAGCCCATCAGTCAGATCAGGATCTCCTTTGCGACGCTCACCGGGCTGGTTGCCCTCGCCGCTGGGCTGGCGGCCGTCTATGGCCCTGCAAACGCGCCAGAAACGCCGTCGAAGCCGTGTGCGAGACACCGCGGCCGCCGGCGTTGTGGATACCTCGCGGAAAACTTGGCCCTCACTGACAGATGAGGGGCGGACGTTGACACTTGAGGGGCCGACTCACCCGGCGCGGCGTTGACAGAT…	pICH47802	#48007
pL1V-R2-47811	GTGGGGCCCACTGCATCCACCCCAGTACATTAAAAACGTCCGCAATGTGTTATTAAGTTGTCTAAGCGTCAATTTGTTTACACCACAATATATCCTGCCACCAGCCAGCCAACAGCTCCCCGACCGGCAGCTCGGCACAAAATCACCACTCGATACAGGCAGCCCATCAGTCAGATCAGGATCTCCTTTGCGACGCTCACCGGGCTGGTTGCCCTCGCCGCTGGGCTGGCGGCCGTCTATGGCCCTGCAAACGCGCCAGAAACGCCGTCGAAGCCGTGTGCGAGACACCGCGGCCGCCGGCGTTGTGGATACCTCGCGGAAAACTTGGCCCTCACTGACAGATGAGGGGCGGACGTTGACACTTGAGGGGCCGACTCACCCGGCGCGGCGTTGACAGAT…	pICH47811	#48008
pL1M-ELE-2-41744	GGGGATCCTCTAGAGTCGACCTGCAGGCATGCAAGCTTGGCGTAATCATGGTCATAGCTGTTTCCTGTGTGAAATTGTTATCCGCTCACAATTCCACACAACATACGAGCCGGAAGCATAAAGTGTAAAGCCTGGGGTGCCTAATGAGTGAGCTAACTCACATTAATTGCGTTGCGCTCACTGCCCGCTTTCCAGTCGGGAAACCTGTCGTGCCAGCTGCATTAATGAATCGGCCAACGCGCGGGGAGAGGCGGTTTGCGTATTGGGCGCTCTTCCGCTTCCTCGCTCACTGACTCGCTGCGCTCGGTCGTTCGGCTGCGGCGAGCGGTATCAGCTCACTCAAAGGCGGTAATACGGTTATCCACAGAATCAGGGGATAACGCAGGAAAGAACATGTGA…	pICH41744	#48017
pL2V-1-50506	GTGCCTTGTCTTCCAGTGGTATGGGGTACCGCACGGTCTGCCAATCCGACGGAGGTTTATGAATTTTCCACCTTTTCCACAAGCTCAACTAGTATTAACGATGTGGATTTAGCAAAAAAAACCTGTAACCCTAAATGTAAAATAACGGGTAAGCCTGCCAACCATGTTATGGCAGATTAAGCGTCTTTTTGAAGGGCACCGCATCTTTCGCGTTGCCGTAAATGTATCCGTTTAGCAATAAGGAAATTCTTAATGAATAATCCGTCGTTACTCAATCATGCGGTCGAAACGATGGCAGTTGGCTCGAAAAGTTTTGCGACAGCCTCAAAGTTATTTGATGCAAAAACCCGGCGCAGCGTACTGATGCTCTACGCCTGGTGCCGCCATTGTGACGATGTT…	pAGM4723	#48015
