# Supplementary material for: Glucomannan engineering highlights roles of galactosyl modification in fine-tuning cellulose-glucomannan interaction in Arabidopsis cell walls
Source: Nat Commun. 2025 Jan 31;16:1235. doi: 10.1038/s41467-025-56626-y (PMC11785759; doi:10.1038/s41467-025-56626-y)
Supplement: Supplementary file 8 — Supplementary Data 5 [file 41467_2025_56626_MOESM8_ESM.xlsx]

## Sheet: SupData5.Stats_TotalAIR
Supplemental Data 5. Statistics analysis on monosaccharides composition of AIR measured by sulphuric acid hydrolysis and HPAEC-PAD.
One-way ANOVA (tow-taild) was performed for each monosaccharide. Monosaccharides shown significance were then subjected to the Dunnett's multiple comparison between wild-type and pIRX3-MAGTs lines. This data supports Supplementary Figure 7b.
One-way ANOVA (tow-taild)
Monosaccharide	F value (DFn, DFd)	P value	Significant?2
L-Fuc	F (8, 18) = 0.7942	0.6148	No
L-Ara	F (8, 18) = 1.749	0.1545	No
L-Rha	F (8, 18) = 2.603	0.0438	Yes3
Gal	F (8, 18) = 9.090	5.8195e-05	Yes3
Glc	F (8, 18) = 1.593	0.1957	No
Xyl	F (8, 18) = 0.6025	0.7639	No
Man	F (8, 18) = 2.579	0.0453	Yes3
1, One-way ANOVA tested a null hypothsis that all means are equal.
2, Significance lelve, p < 0.05.
3, Monosaccharides detected as significant difference were further analysed by post hoc Dunnett's multiple comparisons test.
Post hoc Dunnett's multiple comparisons test
Pairs	Rha		Gal		Man
	P Value	Significant?4	P Value	Significant?4	P Value	Significant?4
Wild-type vs AtMAGT1#3	0.9996	No	0.9979	No	0.9382	No
Wild-type vs AtMAGT1#10	0.9998	No	0.9995	No	0.9999	No
Wild-type vs AtMAGT2#5	0.9998	No	0.0002	Yes	0.9996	No	WT vs. At2-5
Wild-type vs AtMAGT2#7	0.9927	No	0.0545	No	0.098	No	WT vs. At2-7
Wild-type vs PtMAGT#5	0.6489	No	0.8525	No	0.4362	No	WT vs. Pt-5
Wild-type vs PtMAGT#10	0.2217	No	0.656	No	0.9563	No	WT vs. Pt-10
Wild-type vs CtMAGT#4	0.7275	No	0.2056	No	0.1562	No	WT vs. Ct-4
Wild-type vs CtMAGT#8	0.5857	No	0.1072	No	0.1673	No	WT vs. Ct-8
4, Significance lelve, p < 0.05.
