# Supplementary material for: Glucomannan engineering highlights roles of galactosyl modification in fine-tuning cellulose-glucomannan interaction in Arabidopsis cell walls
Source: Nat Commun. 2025 Jan 31;16:1235. doi: 10.1038/s41467-025-56626-y (PMC11785759; doi:10.1038/s41467-025-56626-y)
Supplement: Supplementary file 9 — Supplementary Data 6 [file 41467_2025_56626_MOESM9_ESM.xlsx]

## Sheet: SupData6.Stats_Fractionations
Supplemental Data 6. Statistics analysis on monosaccharides composition of cell wall fractions measured by TFA hydrolysis and HPAEC-PAD.
One-way ANOVA (tow-taild) was performed for each monosaccharide. Monosaccharides shown significance were then subjected to the Dunnett's multiple comparison between wild-type and pIRX3-MAGTs lines. This data supports Figure 4b and Supplementary Figure 9b.
One-way ANOVA1 (tow-taild) of hot water fraction								One-way ANOVA1 (tow-taild) of KOH fraction
Monosaccharide	F value (DFn, DFd)	P value	Significant?2					Monosaccharide	F value (DFn, DFd)	P value	Significant?2
L-Fuc	F (8, 18) = 1.078	0.4206	No					L-Fuc	F (8, 18) = 2.846	0.0311	Yes3
L-Ara	F (8, 18) = 1.476	0.2336	No					L-Ara	F (8, 18) = 1.203	0.3508	No
L-Rha	F (8, 18) = 1.988	0.1078	No					L-Rha	F (8, 18) = 1.048	0.4385	No
Gal	F (8, 18) = 3.350	0.0158	Yes3					Gal	F (8, 18) = 7.002	0.000312855	Yes3
Glc	F (8, 18) = 2.561	0.0465	Yes3					Glc	F (8, 18) = 1.536	0.2135	No
Xyl	F (8, 18) = 2.201	0.0785	No					Xyl	F (8, 18) = 0.6892	0.6962	No
Man	F (8, 18) = 19.07	2.64784e-07	Yes3					Man	F (8, 18) = 2.488	0.0516	No
1, One-way ANOVA tested a null hypothsis that all means are equal.								1, One-way ANOVA tested a null hypothsis that all means are equal.
2, Significance lelve, p < 0.05.								2, Significance lelve, p < 0.05.
3, Monosaccharides detected as significant difference were further analysed by post hoc Dunnett's multiple comparisons test.								3, Monosaccharides detected as significant difference were further analysed by post hoc Dunnett's multiple comparisons test.
Post hoc Dunnett's multiple comparisons after ANOVA of hot water fraction								Post hoc Dunnett's multiple comparisons after ANOVA of KOH fraction
Pairs	Gal		Glc		Man			Pairs	L-Fuc		Gal
	P Value	Significant?4	P Value	Significant?4	P Value	Significant?4			P Value	Significant?4	P Value	Significant?4
Wild-type vs AtMAGT1#3	0.8933	No	0.9996	No	0.999987	No		Wild-type vs AtMAGT1#3	0.9994	No	0.999999	No
Wild-type vs AtMAGT1#10	0.2292	No	0.9996	No	0.996776	No		Wild-type vs AtMAGT1#10	0.8144	No	0.979796	No
Wild-type vs AtMAGT2#5	0.1074	No	0.9675	No	0.0279438	Yes		Wild-type vs AtMAGT2#5	0.9994	No	0.0436375	Yes
Wild-type vs AtMAGT2#7	0.2325	No	0.9998	No	0.00954484	Yes		Wild-type vs AtMAGT2#7	0.9994	No	0.00235081	Yes
Wild-type vs PtMAGT#5	0.7725	No	0.9975	No	0.999	No		Wild-type vs PtMAGT#5	0.999	No	0.789914	No
Wild-type vs PtMAGT#10	0.7398	No	0.9999	No	1	No		Wild-type vs PtMAGT#10	0.999	No	1	No
Wild-type vs CtMAGT#4	0.0085	Yes	0.2326	No	5.43161e-06	Yes		Wild-type vs CtMAGT#4	0.2003	No	0.00738205	Yes
Wild-type vs CtMAGT#8	0.0068	Yes	0.104	No	1.10576e-05	Yes		Wild-type vs CtMAGT#8	0.0315	Yes	0.00535401	Yes
4, Significance lelve, p < 0.05.								4, Significance lelve, p < 0.05.
					Number of families	1
					Number of comparisons per family	8
					Alpha	0.05
					Dunnett's multiple comparisons test	Mean Diff.	95.00% CI of diff.	Below threshold?	Summary	Adjusted P Value	A-?
					WT vs. At1-3	0.3633	-4.124 to 4.850	No	ns	0.999987	B	At1-3
					WT vs. At1-10	-0.78	-5.267 to 3.707	No	ns	0.996776	C	At1-10
					WT vs. At2-5	-4.923	-9.410 to -0.4363	Yes	*	0.0279438	D	At2-5
					WT vs. At2-7	-5.703	-10.19 to -1.216	Yes	**	0.00954484	E	At2-7
					WT vs. Pt5	0.09333	-4.394 to 4.580	No	ns	1	F	Pt5
					WT vs. Pt10	-0.08333	-4.570 to 4.404	No	ns	1	G	Pt10
					WT vs. Ct4	-11.28	-15.77 to -6.796	Yes	****	5.43161e-06	H	Ct4
					WT vs. Ct8	-10.7	-15.19 to -6.216	Yes	****	1.10576e-05	I	Ct8
					Test details	Mean 1	Mean 2	Mean Diff.	SE of diff.	n1	n2	q	DF
					WT vs. At1-3	0.75	0.3867	0.3633	1.529	3	3	0.2377	18
					WT vs. At1-10	0.75	1.53	-0.78	1.529	3	3	0.5103	18
					WT vs. At2-5	0.75	5.673	-4.923	1.529	3	3	3.221	18
					WT vs. At2-7	0.75	6.453	-5.703	1.529	3	3	3.731	18
					WT vs. Pt5	0.75	0.6567	0.09333	1.529	3	3	0.06106	18
					WT vs. Pt10	0.75	0.8333	-0.08333	1.529	3	3	0.05452	18
					WT vs. Ct4	0.75	12.03	-11.28	1.529	3	3	7.381	18
					WT vs. Ct8	0.75	11.45	-10.7	1.529	3	3	7.002	18
