# Supplementary material for: Glucomannan engineering highlights roles of galactosyl modification in fine-tuning cellulose-glucomannan interaction in Arabidopsis cell walls
Source: Nat Commun. 2025 Jan 31;16:1235. doi: 10.1038/s41467-025-56626-y (PMC11785759; doi:10.1038/s41467-025-56626-y)
Supplement: Supplementary file 10 — Supplementary Data 7 [file 41467_2025_56626_MOESM10_ESM.xlsx]

## Sheet: SupData 7. Chemical shifts
Supplementary Data 7. 13C solid-state NMR chemical shift assignments of cell wall components in wild-type Arabidopsis inflorescence stem.
Wild-type Arabidopsis
Carbohydrate	Redidues	C1	C2	C3	C4	C5	C6	Experiment	Ref
AcGGM	Man	101.7	71.3	n/d	n/d	n/d	n/d	CP-INADEQUATE	Daud et al., 1992, Phytochemistry; Hannuksela et al., 2004, Carbohydr Res; Heux et al., 2005, Biomacromolecules; Terrett et al., 2019, Nat commun; Yu et al., 2022, Plant Cell
	Substituted Man	n/d	n/d	n/d	n/d	69.3	68.8	CP-INADEQUATE	Schroder et al., 2001, Carbohydr Res; Yu et al., 2022, Plant Cell
	Gal	n/d	n/d	n/d	n/d	71.8	62	CP-INADEQUATE	Schroder et al., 2001, Carbohydr Res; Yu et al., 2022, Plant Cell
Xyloglucan	terminal Xyl	99.6	72.4	74	70.3	62.3	-	CP-INADEQUATE	York et al., 1993, Carbohydr. Res.; Dick-Pérez et al., 2011, Biochemistry; Yu et al., 2022, Plant Cell
	substituted Xyl	99.5	80.8	72.9	70.6	62.3	-	CP-INADEQUATE	York et al., 1993, Carbohydr. Res.; Yu et al., 2022, Plant Cell
Pectin	GalA	100.1	69.5	n/d	n/d	n/d	n/d	CP-INADEQUATE
Galactan	terminal Gal	104.1	71.6	n/d	69.6	75.7	61.8	CP-INADEQUATE	Wang et al., 2014, Biochem; Phyo et al., 2017, Plant Physiol; Gao et al., 2023, Plant J
Arabinan	Terminal Ara	109.8	82.1	77.5	84.8	62.2	-	DP-INADEQUATE	Dick-Pérez et al., 2011, Biochemistry; Wang et al., 2014, Biochem
	Substituted Ara	108.2	81.6	77.5	83	67.7	-	DP-INADEQUATE	Dick-Pérez et al., 2011, Biochemistry; Wang et al., 2014, Biochem
Cellulose	Domain 1 (a)	105.8	72.4	74.3	89	72.5	65	30ms CP-PDSD, CP-INADEQUATE	Dupree et al., 2015, Biochemistry; Wang et al., 2016, Biomacromol
	Domain 1 (b)	105.1	72.4	75.5	89	72.5	65	30ms CP-PDSD, CP-INADEQUATE	Dupree et al., 2015, Biochemistry; Wang et al., 2016, Biomacromol
	Domain 1 (c)	104.1	72.2	75.1	88	71.3	65.7	30ms CP-PDSD, CP-INADEQUATE	Dupree et al., 2015, Biochemistry; Wang et al., 2016, Biomacromol
	Domain 2 (f)	105.2	72.5	n/d	84.5	75.3	62.5	30ms CP-PDSD, CP-INADEQUATE	Dupree et al., 2015, Biochemistry; Wang et al., 2016, Biomacromol
	Domain 2 (g)	104.9	73.2	n/d	83.6	75.2	61.6	30ms CP-PDSD, CP-INADEQUATE	Dupree et al., 2015, Biochemistry; Wang et al., 2016, Biomacromol
	Domain 2 (j)	104.9	73.2	n/d	83.6	74	61.6	30ms CP-PDSD, CP-INADEQUATE	Dupree et al., 2015, Biochemistry; Wang et al., 2016, Biomacromol
Acetate	-	21.1	173.5	-	-	-	-	30ms CP-PDSD, CP-INADEQUATE, DP-INADEQUATE
pIRX3::AtMAGT2 #7
Carbohydrate	Redidues	C1	C2	C3	C4	C5	C6	Experiment	Ref
AcGGM	Man	101.7	71.1	n/d	n/d	n/d	n/d	CP-INADEQUATE	Daud et al., 1992, Phytochemistry; Hannuksela et al., 2004, Carbohydr Res; Heux et al., 2005, Biomacromolecules; Terrett et al., 2019, Nat commun; Yu et al., 2022, Plant Cell
	Man	101.3	72.5	n/d	n/d	n/d	n/d	DP-INADEQUATE	Daud et al., 1992, Phytochemistry; Hannuksela et al., 2004, Carbohydr Res; Heux et al., 2005, Biomacromolecules; Terrett et al., 2019, Nat commun; Yu et al., 2022, Plant Cell
	Substituted Man	n/d	n/d	n/d	n/d	70	68.8	DP-INADEQUATE	Schroder et al., 2001, Carbohydr Res; Yu et al., 2022, Plant Cell
	Gal	n/d	n/d	n/d	70.2	71.9	61.9	CP-INADEQUATE, DP-INADEQUATE	Schroder et al., 2001, Carbohydr Res; Yu et al., 2022, Plant Cell
Xyloglucan	terminal Xyl	99.9	72.3	n/a	70.2	62.4	-	CP-INADEQUATE	York et al., 1993, Carbohydr. Res.; Dick-Pérez et al., 2011, Biochemistry; Yu et al., 2022, Plant Cell
Pectin	GalA	100.1	69.5	n/d	n/d	n/d	n/d	CP-INADEQUATE
Galactan	terminal Gal	104	71.4	73.4	69.4	75.8	61.7	DP-INADEQUATE	Wang et al., 2014, Biochem; Phyo et al., 2017, Plant Physiol; Gao et al., 2023, Plant J
Arabinan	Terminal Ara	109.9	81.9	77.3	84.5	61.9	-	DP-INADEQUATE	Dick-Pérez et al., 2011, Biochemistry; Wang et al., 2014, Biochem
	Substituted Ara	108.1	81.5	77.3	83	67.5	-	DP-INADEQUATE	Dick-Pérez et al., 2011, Biochemistry; Wang et al., 2014, Biochem
Cellulose	Domain 1 (a)	105.5	72.4	74.3	88.9	72.5	65	30ms CP-PDSD, CP-INADEQUATE	Dupree et al., 2015, Biochemistry; Wang et al., 2016, Biomacromol
	Domain 1 (b)	105	72.4	75.5	88.9	72.5	65	30ms CP-PDSD, CP-INADEQUATE	Dupree et al., 2015, Biochemistry; Wang et al., 2016, Biomacromol
	Domain 1 (c)	104.1	72.2	75.1	88	71.3	65.7	30ms CP-PDSD, CP-INADEQUATE	Dupree et al., 2015, Biochemistry; Wang et al., 2016, Biomacromol
	Domain 2 (f)	105.2	72.5	75.3	84.3	75.2	62.4	30ms CP-PDSD, CP-INADEQUATE	Dupree et al., 2015, Biochemistry; Wang et al., 2016, Biomacromol
	Domain 2 (g)	104.9	73.2	n/d	83.5	75	61.6	30ms CP-PDSD, CP-INADEQUATE	Dupree et al., 2015, Biochemistry; Wang et al., 2016, Biomacromol
	Domain 2 (j)	105.2	73.2	n/d	83.5	74	61.6	30ms CP-PDSD, CP-INADEQUATE	Dupree et al., 2015, Biochemistry; Wang et al., 2016, Biomacromol
Acetate	-	21.1	173.5	-	-	-	-	30ms CP-PDSD, CP-INADEQUATE, DP-INADEQUATE
n.d., not determined.
References:
Daud, M. J. & Jarvis, M. C. Mannan of oil palm kernel. Phytochemistry 31, 463–464 (1992).
York, W. S., Harvey, L. K., Guillen, R., Alberhseim, P. & Darvill, A. G. Structural analysis of tamarind seed xyloglucan oligosaccharides using β-galactosidase digestion and spectroscopic methods. Carbohydr. Res. 248, 285–301 (1993).
Hannuksela, T. & Du Penhoat, C. H. NMR structural determination of dissolved O-acetylated galactoglucomannan isolated from spruce thermomechanical pulp. Carbohydr. Res. 339, 301–312 (2004).
Heux, L., Hägglund, P., Putaux, J. L. & Chanzy, H. Structural aspects in semicrystalline samples of the mannan II family. Biomacromolecules 6, 324–332 (2005).
Pérez García, M. et al. Structure and interactions of plant cell-wall polysaccharides by two- and three-dimensional magic-angle-spinning solid-state NMR. Biochemistry 50, 989–1000 (2011).
Wang, T., Salazar, A., Zabotina, O. A. & Hong, M. Structure and dynamics of Brachypodium primary cell wall polysaccharides from two-dimensional 13 C solid-state nuclear magnetic resonance spectroscopy. Biochemistry 53, 2840–2854 (2014).
Dupree, R. et al. Probing the molecular architecture of Arabidopsis thaliana secondary cell walls using two- and three-dimensional 13 C solid state nuclear magnetic. resonance spectroscopy. Biochemistry 54, 2335–2345 (2015)
Wang, T., Yang, H., Kubicki, J. D. & Hong, M. Cellulose structural polymorphism in plant primary cell walls investigated by high-field 2D solid-state NMR spectroscopy and density functional theory Calculations. Biomacromolecules 17, 2210–2222 (2016).
Phyo, P. et al. Gradients in wall mechanics and polysaccharides along growing inflorescence stems. Plant Physiol. 175, pp.01270.2017 (2017).
Terrett, O. M. et al. Molecular architecture of softwood revealed by solid-state NMR. Nat. Commun. 10, 4978 (2019).
Yu, L. et al. Eudicot primary cell wall glucomannan is related in synthesis, structure, and function to xyloglucan. Plant Cell 34, 4600–4622 (2022).
Gao, Y. et al. Elongated galactan side‐chains mediate cellulose‐pectin interactions in engineered Arabidopsis secondary cell walls. Plant J. (2023)
