# Supplementary material for: Glucomannan engineering highlights roles of galactosyl modification in fine-tuning cellulose-glucomannan interaction in Arabidopsis cell walls
Source: Nat Commun. 2025 Jan 31;16:1235. doi: 10.1038/s41467-025-56626-y (PMC11785759; doi:10.1038/s41467-025-56626-y)
Supplement: Supplementary file 12 — Source data [file 41467_2025_56626_MOESM12_ESM.xlsx]

## Sheet: Fig. 1c
Source data for Fig. 1c. Uncropped gels.
The area used in the figure is indicated as red square.
Left and right means the gels in the figure.

## Sheet: Fig. 1d
Source data for Fig. 1d. Uncropped gels.
The area used in the figure is indicated as red square.
Left and right means the gels in the figure.

## Sheet: Fig. 2b
Source data for Fig. 2b. Measurement of mucilage area of pMAGT1::MAGT lines.
Genotype	Wild-type	magt1	AtMAGT1 #1	AtMAGT1 #2	AtMAGT1 #3	AtMAGT2 #2	AtMAGT2 #7	AtMAGT2 #16	PtMAGT #1	PtMAGT #3	PtMAGT #5	CtMAGT #5	CtMAGT #6	CtMAGT #8
1	116725	72656.5	109926	90607.3	90277.8	152262	124825	122454	58401.9	51374.3	82403.1	144316	146608	121171
2	107188	67988.4	125031	127686	108104	128656	153183	180047	77085.7	91873.9	68824.7	136677	135458	130520
3	112733	86324.7	129946	89616.1	107620	115273	150416	134678	65816.2	82085.3	75176.5	174318	168062	128189
4	109098	70490	113078	148217	101269	132429	144744	127038	32867.9	74892.7	70096.9	104703	166917	135192
5	131075	87037.2	119089	111271	105692	140236	122728	149424	69212.2	90731.8	92244.2	122920	156135	145152
6	96493.2	63093.3	127047	102309	135271	141313	147638	147732	57110.5	77629.7	96249	97846.3	172511	134648
7	113334	69723.4	123399	132839	134090	137442	141614	173274	36951.6	76612.5	94185.8	105816	144828	149598
8	120475	56523.2	105038	121381	99529.6	140557	156901	117865	37750.2	73499.6	95277.4	109834	141702	85082.9
9	112510	69681.8	107749	126057	98809.1	125287	142026	153128	50302.2	59036	96839.1	127178	170671	153593
10	120670	61404.3	115800	134979	132447	140818	136590	140305	72721	91558.9	79733	103599	139250	95476.4
11	140289	76518.8	133807	109931	113173	101514	135233	131176	64930.3	99214.2	88678.9	166420	143512	151502
12	108465	76990	111705	124428	114390	89361.1	146480	144283	72362.7	93086.9	79821.9	128171	121757	121898
13	110803	73127.3	102743	97470.4	129156	127946	157479	114441	56132.5	77142.5	83804.2	131944	128398	129554
14	93348.8	46303.8	121218	101969	95342.3	135408	142261	118380	66585.7	87514.8	93931.6	120685	108581	102456
15	101959	70419.5	124015	110471	135055	122706	146015	129170	75174.5	83023.2	76837.1	113352	166943	113305
16	108385	68655.7	125585	142099	124059	125404	120978	113496	72897.1	66110.5	96916.3	107773	114908	109407
17	107725	63460.4	130118	110224	112657	109765	143528	125478	84689.4	64803.8	82654.9	148114	167006	102186
18	128554	77619.3	134153	108534	105444	167287	164223	106172	48393.1	59229.4	79254.6	174899	154904	139394
19	113096	54184.6	143293	106198	138484	118190	145638	142811	77363.9	76655.7	67652.9	105200	148418	167604
20	120581	83521.6	145334	108559	86775.8	146096	147101	112776	62343.1	87025.2	81972.8	136344	123076	133546
21	112591	78905.5	127442	114976	128004	126047	136282	130379	66618.9	94841.1	79492.8		127679	123949
22	135826	69002	131834	128806	103424	125049	136216	128185	71608.5	90813.1	77358.3		151874
23	110243	69466	117504	116879	128375	129299	135413	108131	57568.9	68156.9	98561.6		146427
24	137042	69259.8	119394	137989	116594	128152	149935	112036	67060.9	57053.6	81490.4		137175
25	125464	66708.6		113012	129405	101567	153919	115287	51040.8	42584.5			169848
26	125832				94323.5				53576.9	83811.1			132452
27					129265				68212.6	76853.1
28					116787
29					98570.5
Av. (µm2)	116173	69963	122677	116660	114221	128323	143255	131126	62029	76934	84144	128005	145581	127306
SD	11948	9491	11132	15474	15432	16845	10660	19191	13061	14469	9487	23781	18409	20823
Number	26	25	24	25	29	25	25	25	27	27	24	20	26	21

## Sheet: Fig. 2c
Source data for Fig. 2c. Uncropped gel.
The area used in the figure is indicated as red square.

## Sheet: Fig. 2d
Source data for Fig. 2d. Uncropped gel.
The area used in the figure is indicated as red square.

## Sheet: Fig. 2e
Source data for Fig. 2e. Measured band intensities on PACE gel and proportion of GA and GM of pMAGT1::MAGT lines.
	Intensity		Proportion (%)
Genotype	GA	GM	GA	GM
Wild-type	2387.03	1180.31	66.9136	33.0864
magt1	838.406	5020.23	14.3106	85.6894
AtMAGT1 #1	7633.76	3208.74	70.4059	29.5941
AtMAGT1 #2	13149.2	5148.1	71.8642	28.1358
AtMAGT1 #3	4036.22	1565.96	72.0473	27.9527
AtMAGT2 #2	11584	752.163	93.9028	6.09724
AtMAGT2 #7	13662.5	188.364	98.6401	1.35995
AtMAGT2 #16	6265.88	196.95	96.9526	3.04743
PtMAGT #1	1188.48	2110.91	36.0211	63.9789
PtMAGT #3	740.163	2529.74	22.6356	77.3644
PtMAGT #5	1407.72	4599.35	23.4344	76.5656
CtMAGT #5	8776.88	1611.79	84.4851	15.5149
CtMAGT #6	13734.9	3260.52	80.8153	19.1847
CtMAGT #8	6679.07	842.577	88.798	11.202

## Sheet: Fig. 3a
Source data for Fig. 3a. Ratio of Gal and Man of AcGGM in pIRX3::MAGT lines.
	Wild-type	AtMAGT1 #3	AtMAGT1 #10	AtMAGT2 #5	AtMAGT2 #7	PtMAGT #5	PtMAGT #10	CtMAGT #4	CtMAGT #8
Rep1	8.65446	10.4388	10.8297	17.4291	16.5504	7.47667	8.83369	20.3502	13.6661
Rep2	9.37557	11.7593	10.4829	17.5123	17.9006	8.60653	8.26086	10.0405	14.3604
Rep3	9.31557	10.2466	9.53666	15.58	16.2941	7.44955	7.70116	14.4847	14.0839
Av.	9.115	10.81	10.28	16.84	16.92	7.844	8.265	14.96	14.04
SD	0.4001	0.8235	0.6693	1.092	0.8631	0.6603	0.5663	5.171	0.3495

## Sheet: Fig. 3b
Source data for Fig. 3b. Uncropped gel.
The area used in the figure is indicated as red square.
The area indicated as blue square is repeat with an independent biological replicate.

## Sheet: Fig. 4b
Source data for Fig. 4b. Monosaccharides composition of the hot water extract from pIRX3::MAGT lines.
Wild-type	Rep 1	Rep 2	Rep 3	Av. (%)	SD
L-Fuc	3.99086	3.30113	4.36098	3.88432	0.537899
L-Rha	26.989	28.5416	25.8238	27.1181	1.36349
L-Ara	9.64923	7.59018	9.6037	8.9477	1.17587
Gal	50.8092	47.2131	49.9354	49.3192	1.87553
Glc	7.03317	10.212	5.78408	7.67641	2.28296
Xyl	1.42417	1.3312	3.85811	2.20449	1.43282
Man	0.104428	1.81078	0.633895	0.849702	0.873407
AtMAGT1 #3	Rep 1	Rep 2	Rep 3	Av. (%)	SD
L-Fuc	3.96374	5.90068	3.64626	4.50356	1.22031
L-Rha	23.4809	24.0731	24.2959	23.95	0.421212
L-Ara	9.05111	11.0757	12.3615	10.8294	1.66888
Gal	53.3836	50.4827	48.6113	50.8259	2.40457
Glc	7.30644	6.43968	7.23426	6.99346	0.480939
Xyl	1.74607	1.46803	2.45396	1.88935	0.508344
Man	1.06815	0.560102	1.39681	1.00836	0.421549
AtMAGT1 #10	Rep 1	Rep 2	Rep 3	Av. (%)	SD
L-Fuc	4.30174	4.7965	3.87606	4.32477	0.460652
L-Rha	23.1955	23.1271	23.2958	23.2062	0.0848131
L-Ara	10.3099	12.3936	12.2603	11.6546	1.16646
Gal	52.593	48.0266	48.9813	49.867	2.40861
Glc	7.56091	7.80067	6.85084	7.40414	0.493942
Xyl	1.55624	1.92842	2.55165	2.0121	0.502954
Man	0.48262	1.92708	2.184	1.53124	0.917169
AtMAGT2 #5	Rep 1	Rep 2	Rep 3	Av. (%)	SD
L-Fuc	2.95776	1.80221	3.91598	2.89198	1.05842
L-Rha	24.2591	30.097	22.5592	25.6384	3.95367
L-Ara	8.17576	7.92811	12.654	9.58594	2.65986
Gal	48.7402	47.6485	43.5414	46.6434	2.74126
Glc	6.59809	4.15035	6.90207	5.8835	1.50863
Xyl	2.25305	2.6923	2.43658	2.46064	0.220612
Man	7.016	5.68154	7.99078	6.89611	1.15928
AtMAGT2 #7	Rep 1	Rep 2	Rep 3	Av. (%)	SD
L-Fuc	2.75077	3.82874	4.25978	3.6131	0.777273
L-Rha	22.2886	21.6537	21.2911	21.7445	0.504941
L-Ara	9.07575	10.1694	8.78893	9.3447	0.728494
Gal	47.7334	47.7687	49.731	48.411	1.14324
Glc	7.2724	6.61572	7.86193	7.25002	0.623404
Xyl	3.03608	2.51745	2.25444	2.60265	0.397725
Man	7.84292	7.44628	5.81285	7.03402	1.076
PtMAGT #5	Rep 1	Rep 2	Rep 3	Av. (%)	SD
L-Fuc	4.30246	2.40268	3.462	3.38905	0.951991
L-Rha	22.9224	23.2167	22.1945	22.7779	0.52617
L-Ara	8.87729	11.6461	11.5024	10.6752	1.55873
Gal	48.9449	53.9578	53.398	52.1002	2.7469
Glc	9.47996	5.75968	4.93039	6.72334	2.42304
Xyl	3.24518	2.33725	1.92373	2.50205	0.675964
Man	2.22782	0.679842	2.58901	1.83223	1.0142
PtMAGT #10	Rep 1	Rep 2	Rep 3	Av. (%)	SD
L-Fuc	5.09256	3.82166	4.39929	4.43784	0.636325
L-Rha	24.3349	23.0836	26.2224	24.547	1.5801
L-Ara	11.5005	11.383	12.5142	11.7992	0.621947
Gal	51.2263	51.9224	50.2898	51.1462	0.81924
Glc	5.54655	5.92434	4.52524	5.33204	0.723799
Xyl	2.00922	2.01051	1.61671	1.87881	0.22699
Man	0.289991	1.85448	0.432372	0.858946	0.865088
CtMAGT #4	Rep 1	Rep 2	Rep 3	Av. (%)	SD
L-Fuc	2.74654	3.58965	4.06932	3.46851	0.669659
L-Rha	21.3884	19.7026	21.5129	20.868	1.01116
L-Ara	8.15889	7.82022	8.7552	8.24477	0.47337
Gal	44.1142	47.0915	41.8926	44.3661	2.60859
Glc	9.04935	7.69556	9.43506	8.72666	0.913541
Xyl	1.48133	1.91624	1.0058	1.46779	0.455367
Man	13.0613	12.1843	13.3291	12.8582	0.598847
CtMAGT #8	Rep 1	Rep 2	Rep 3	Av. (%)	SD
L-Fuc	2.27625	2.97233	4.88524	3.37794	1.35096
L-Rha	18.4572	18.1336	19.7135	18.7681	0.834545
L-Ara	8.66527	9.09383	13.3158	10.3583	2.57024
Gal	40.5351	45.436	43.0426	43.0046	2.45068
Glc	10.3592	9.79954	8.59931	9.586	0.89915
Xyl	1.74098	2.33595	0.229768	1.43557	1.0858
Man	17.966	12.2287	10.2137	13.4695	4.02232

## Sheet: Fig. 4a
Source data for Fig. 4a. Uncropped gels.
The area used in the figure is indicated as red square.
The gels of two independent biological replicates were also shown.

[truncated: 18 more sheets: Fig. 4c, Sup Fig. 2b, Sup Fig. 2c, Sup Fig. 2d, Sup Fig. 3a, Sup Fig. 3b-d, Sup Fig. 4, Sup Fig. 6c, Sup Fig. 6e, Sup Fig. 6f, Sup Fig. 6g, Sup Fig. 7b, Sup Fig. 7c, Sup Fig. 7d,e, Sup Fig. 8a, Sup Fig. 8b-e, Sup Fig. 9a, Sup Fig. 9b,c]
